# Supplementary material for: Response repetition biases in human perceptual decisions are explained by activity decay in competitive attractor models
Source: eLife. 2016 Dec 22;5:e20047. doi: 10.7554/eLife.20047 (PMC5243027; doi:10.7554/eLife.20047)
Supplement: Figure 2—source data 1. — DOI: http://dx.doi.org/10.7554/eLife.20047.005 [file elife-20047-fig2-data1.xlsx]

## Sheet: Fig2a
VirtualSubjID	controlCoherence0.0320Accuracy	controlCoherence0.0640Accuracy	controlCoherence0.1280Accuracy	controlCoherence0.2560Accuracy	controlCoherence0.5120Accuracy	depolarizingCoherence0.0320Accuracy	depolarizingCoherence0.0640Accuracy	depolarizingCoherence0.1280Accuracy	depolarizingCoherence0.2560Accuracy	depolarizingCoherence0.5120Accuracy	hyperpolarizingCoherence0.0320Accuracy	hyperpolarizingCoherence0.0640Accuracy	hyperpolarizingCoherence0.1280Accuracy	hyperpolarizingCoherence0.2560Accuracy	hyperpolarizingCoherence0.5120Accuracy
1	0.6471	0.7222	0.9375	0.8947	0.95	0.7222	0.65	0.8235	0.9	1	0.7857	0.5333	0.7857	0.9412	1
2	0.625	0.7143	0.8	0.9412	1	0.6429	0.75	0.8333	0.9375	1	0.6667	0.8333	0.7647	1	1
3	0.5789	0.4737	0.7778	0.95	1	0.5789	0.5263	0.75	0.9474	1	0.6875	0.6	0.8235	0.9444	1
4	0.5294	0.4706	0.5882	0.85	1	0.2353	0.6111	0.6111	0.7	0.95	0.6471	0.5	0.8	0.9	1
5	0.7368	0.6316	0.5789	1	1	0.35	0.6842	0.6842	0.8421	0.95	0.7368	0.4737	0.625	0.8947	1
6	0.6471	0.5	0.8333	1	1	0.6842	0.6111	0.6667	1	0.9	0.5833	0.8667	0.8889	1	1
7	0.5263	0.6111	0.7895	0.8889	0.95	0.4706	0.55	0.7368	0.9	0.9	0.7	0.5	0.7778	0.9474	1
8	0.6	0.6667	0.8571	1	1	0.7857	0.75	0.8889	1	1	0.7273	0.75	1	1	1
9	0.5263	0.65	0.6667	0.8421	1	0.7	0.5789	0.6111	0.75	0.9	0.5	0.625	0.7143	0.8421	1
10	0.8333	0.5789	0.8824	0.9	1	0.4737	0.45	0.7	0.9	1	0.8235	0.6429	0.8421	0.95	1
11	0.6667	0.6429	0.6842	1	1	0.4706	0.5	0.6471	0.8947	1	0.5714	0.7333	0.7857	0.8889	1
12	0.8333	0.6471	0.9286	1	1	0.6667	0.8235	0.9474	1	1	0.6364	0.625	0.9333	1	1
13	0.4667	0.4737	0.8824	0.9	1	0.4737	0.7333	0.8333	1	0.95	0.3846	0.75	0.8947	0.9	1
14	0.6842	0.65	0.8	0.9412	0.95	0.5	0.6316	0.625	0.8235	0.9	0.4211	0.6842	0.5789	0.95	0.95
15	0.5882	0.6667	0.7368	0.95	1	0.6111	0.4	0.8	0.95	0.95	0.7895	0.5	0.8333	0.95	0.95
16	0.4667	0.5556	0.7368	0.9444	1	0.5556	0.6667	0.7222	0.8947	1	0.6429	0.6	0.8824	0.95	1
17	0.5556	0.5882	0.6667	0.8421	1	0.7059	0.7368	0.7778	0.9	0.9	0.5	0.8667	0.9412	0.9	1
18	0.5789	0.8824	0.7647	0.8421	1	0.4118	0.6667	0.8824	0.95	0.95	0.4	0.8667	0.8571	0.95	1
19	0.7857	0.625	1	0.95	1	0.625	0.7222	0.8824	1	0.95	0.5714	0.5333	0.8235	1	1
20	0.8462	0.6471	0.75	0.9375	1	0.6429	0.6	0.9231	0.9412	1	0.7	0.6667	0.8571	1	1

## Sheet: Fig2b
VirtualSubjID	controlCoherence0.0320RT	controlCoherence0.0640RT	controlCoherence0.1280RT	controlCoherence0.2560RT	controlCoherence0.5120RT	depolarizingCoherence0.0320RT	depolarizingCoherence0.0640RT	depolarizingCoherence0.1280RT	depolarizingCoherence0.2560RT	depolarizingCoherence0.5120RT	hyperpolarizingCoherence0.0320RT	hyperpolarizingCoherence0.0640RT	hyperpolarizingCoherence0.1280RT	hyperpolarizingCoherence0.2560RT	hyperpolarizingCoherence0.5120RT
1	489.912	530.889	382.156	419.921	285.275	425.361	479.975	480.735	267.75	264.1	567.464	544.367	545.643	385.647	271.325
2	543.688	576.071	497.425	504.618	380.132	573.964	470.906	610.75	468.438	359.45	690.7	604.25	646.941	533.844	374.85
3	501.053	479.789	556.056	360.275	293.053	424.263	415.158	386.5	341.737	267.05	497.25	462.033	515.471	397.861	308.875
4	528.441	541.971	425.882	393.45	339.175	477.676	406.25	338.194	411.7	285.775	491.765	507	554.2	423.55	353.325
5	278.5	412.474	370.605	310.725	221.675	246.975	280.237	348.895	229.816	225.875	361.079	446	423	298.605	268.2
6	591.5	586.361	526.528	440.395	268.125	488.526	538.917	463.222	385.175	288.375	690.542	584.033	580.583	489.5	296.375
7	400.211	295.25	371.474	376.083	234	429.294	313.3	279.132	343.25	267.425	406.4	428.556	383.556	335.158	289.225
8	667	601.2	616.75	519.083	407.675	608.107	625.625	570.583	488.875	306.1	794.955	663.531	616.625	532.325	345.05
9	368.974	466.3	394.528	375.053	253.575	314.725	280.605	332.444	335.025	220.725	505.325	462.906	431.643	442.447	258.1
10	414.361	428	457.824	285.375	248.325	309.763	407.5	367.125	464.775	244.2	455.235	412.071	405.684	412.6	265.75
11	500.4	453.179	544.474	445.4	359	417.941	516.35	427.441	549.711	397.237	568.893	655.2	525.857	458.083	367.789
12	605	598	567.75	609.325	251.35	497.25	638.294	560.158	470.263	317.325	735.636	653.906	549.1	516.947	378.75
13	546.233	575.395	515.265	456.175	337.375	500.132	421.1	450.778	430.4	308.85	633.885	615.875	597.342	454.4	327.95
14	357.342	368.275	487.3	384.971	275.325	382.925	376.789	400.844	306.471	208.475	539.5	460.342	486.684	368.725	266.625
15	478.118	462.444	465.658	338.15	288.575	519.194	501.767	418.775	315.175	287.9	584.184	504.429	427.861	464.65	222.375
16	482.4	498.417	479.132	378.972	261.275	401.917	489.389	536.972	356.237	269.425	622.393	497.1	418.412	427.775	300.125
17	465.083	464.971	456.667	334.605	274.35	384	311.711	407.333	299.775	294.3	427.472	354.333	464.794	390.775	244.55
18	568.605	477.059	523.677	437.289	284.675	433.088	521.444	421.471	383.6	314.225	548.967	641	518.893	577.5	348.65
19	549.964	627.438	509	469.85	346.425	570.469	498.139	456.088	479.368	301.45	610.464	650.7	614.588	633.053	373.85
20	589.808	606.471	655.083	493.812	382.125	599.643	553	500	557.706	359.125	584.85	619.25	699.286	591.556	411.45

## Sheet: Fig2c
VirtualSubjID	depolarizingCoherence0.0320RTDiff	depolarizingCoherence0.0640RTDiff	depolarizingCoherence0.1280RTDiff	depolarizingCoherence0.2560RTDiff	depolarizingCoherence0.5120RTDiff	hyperpolarizingCoherence0.0320RTDiff	hyperpolarizingCoherence0.0640RTDiff	hyperpolarizingCoherence0.1280RTDiff	hyperpolarizingCoherence0.2560RTDiff	hyperpolarizingCoherence0.5120RTDiff
1	-64.5507	-50.9139	98.579	-152.171	-21.175	77.5525	13.4778	163.487	-34.274	-13.95
2	30.2768	-105.165	113.325	-36.1801	-20.6816	147.012	28.1786	149.516	29.2261	-5.2816
3	-76.7895	-64.6316	-169.556	-18.5382	-26.0026	-3.8026	-17.7561	-40.585	37.5861	15.8224
4	-50.7647	-135.721	-87.6879	18.25	-53.4	-36.6765	-34.9706	128.318	30.1	14.15
5	-31.525	-132.237	-21.7105	-80.9092	4.2	82.5789	33.5263	52.3947	-12.1197	46.525
6	-102.974	-47.4444	-63.3056	-55.2197	20.25	99.0417	-2.3278	54.0556	49.1053	28.25
7	29.0836	18.05	-92.3421	-32.8333	33.425	6.1895	133.306	12.0819	-40.9254	55.225
8	-58.8929	24.425	-46.1667	-30.2083	-101.575	127.954	62.3312	-0.125	13.2417	-62.625
9	-54.2487	-185.695	-62.0833	-40.0276	-32.85	136.351	-3.3938	37.1151	67.3947	4.525
10	-104.598	-20.5	-90.6985	179.4	-4.125	40.8742	-15.9286	-52.1393	127.225	17.425
11	-82.4588	63.1714	-117.032	104.311	38.2368	68.4929	202.021	-18.6165	12.6833	8.7895
12	-107.75	40.2941	-7.5921	-139.062	65.975	130.636	55.9062	-18.65	-92.3776	127.4
13	-46.1018	-154.295	-64.4869	-25.775	-28.525	87.6513	40.4803	82.0774	-1.775	-9.425
14	25.5829	8.5145	-86.4563	-78.5	-66.85	182.158	92.0671	-0.6158	-16.2456	-8.7
15	41.0768	39.3222	-46.8829	-22.975	-0.675	106.067	41.9841	-37.7968	126.5	-66.2
16	-80.4833	-9.0278	57.8406	-22.7354	8.15	139.993	-1.3167	-60.7198	48.8028	38.85
17	-81.0833	-153.26	-49.3333	-34.8303	19.95	-37.6111	-110.637	8.1275	56.1697	-29.8
18	-135.517	44.3856	-102.206	-53.6895	29.55	-19.6386	163.941	-4.7836	140.21	63.975
19	20.5045	-129.299	-52.9118	9.5184	-44.975	60.5	23.2625	105.588	163.203	27.425
20	9.8352	-53.4706	-155.083	63.8934	-23	-4.9577	12.7794	44.2024	97.7431	29.325

## Sheet: Fig2e
VirtualSubjID	L*Coherence-0.5120	L*Coherence-0.2560	L*Coherence-0.1280	L*Coherence-0.0640	L*Coherence-0.0320	L*Coherence0.0320	L*Coherence0.0640	L*Coherence0.1280	L*Coherence0.2560	L*Coherence0.5120	R*Coherence-0.5120	R*Coherence-0.2560	R*Coherence-0.1280	R*Coherence-0.0640	R*Coherence-0.0320	R*Coherence0.0320	R*Coherence0.0640	R*Coherence0.1280	R*Coherence0.2560	R*Coherence0.5120
1	0	0	0	0.2	0	0.2	0.3333	0.6667	0.8889	1	0.2	0	0	0.3333	0.2	0.8	0.8	1	0.5	1
2	0	0	0	0	0	0.25	0	0.5	1	1	0	0	0	0	0	0	0	0.6667	1	1
3	0	0	0.2	0	0.125	0.3333	0	0.6	0.8571	1	0	0	0	0	0.5	0.5	0	0.75	1	1
4	0	0	0	0	1	1	0.25	0.75	1	1	0	0.2857	0.7143	1	1	0.8571	1	1	1	1
5	0	0	0.2857	0.3333	0	0.4	0.4286	0.5	1	1	0	0	0.5	0.3333	0.25	0.75	1	0.3333	1	1
6	0	0	0	0.6	0	1	0.75	0.75	1	1	0	0	0	0.75	0.5714	0.5	0	0.75	1	1
7	0	0	0	0	0	0.1667	0	0.5714	0.8	0.8571	0	0.3333	0.3333	0	0.4	0.5	0.5	1	1	1
8	0	0	0	0.3333	0.3333	0.6667	1	0.6667	1	1	0	0	0.3333	1	0.875	0.75	0.8	1	1	1
9	0	0	0.5	0.5	0.2	1	1	1	1	1	0	0.375	0.8333	0.75	0.3333	1	1	1	0.8333	1
10	0	0	0	0.5	0.5	1	0.5	1	1	1	0	0.25	0.2	0.6667	0.75	1	0.8571	1	1	1
11	0	0	0.5	1	0.5	1	1	1	1	1	0	0	0.5	1	0.5	1	1	1	1	1
12	0	0	0	0.5	1	0.4	1	1	1	1	0	0	0.2	0.5	0.3333	1	0.8333	1	1	1
13	0	0	0	0.75	1	1	0.4	1	0.8	1	0	0.125	0.1667	0.25	0.6667	1	0.6667	0.75	1	1
14	0.1667	0	0.3333	0.3333	0.25	0	1	1	1	1	0	0.3333	0.3333	0.8571	0.6	1	1	1	1	1
15	0	0	0.5	0.5	0	0.3333	0	0.25	0.8	1	0	0	0.5	0.8	0.3333	0.8571	1	1	1	1
16	0	0	0	0	0	0.2222	0.2	0.6	0.8	1	0	0	0	0.5	0	0	0.25	0.75	1	1
17	0	0	0.1429	0.125	0	0.4	0	0.4	0.5	1	0	0	0	0.5	0.5	0.5	0.5	0	1	1
18	0	0	0	0	0	0.6667	0.5	1	0.5	1	0	0	0.3333	0	0.5	0	1	1	1	1
19	0	0	0	0	0	1	0.25	1	1	1	0	0	0	0.4286	0.5	1	1	1	1	1
20	0	0	0.5	0	0	0	0.6667	0	1	0	0	0.25	1	1	0	0	0.8	1	0	1

## Sheet: Fig2f
VirtualSubjID	L*control	L*depolarizing	L*hyperpolarizing	R*control	R*depolarizing	R*hyperpolarizing
1	0.0998	0.1106	0.0736	-0.0055	-0.0044	0.0613
2	0.1297	0.2357	0.0763	0.2027	-0.0229	0.1621
3	0.1301	0.1639	0.0968	0.0865	-0.0336	0.034
4	-0.0152	-0.0475	0.0418	-0.1989	-0.3381	-0.1063
5	0.0876	0.2032	0.1035	-0.0176	0.1359	0.0639
6	-0.0124	-0.0227	0	0.0373	-0.0918	0.0244
7	0.1298	0.1699	0.0803	0.0236	0.0081	0.0954
8	-0.0148	-0.0244	0.0299	-0.1217	0.0055	0.0281
9	-0.0855	-0.1321	-0.2485	-0.2175	-0.2743	-0.197
10	-0.0139	-0.131	-0.0577	-0.0645	-0.1553	-0.0328
11	-0.1388	-0.0298	-0.1311	-0.1297	-0.1941	-0.2373
12	-0.0482	-0.0064	-0.0703	-0.0544	-0.0689	-0.0378
13	-0.0439	0.0949	-0.0281	-0.0164	-0.0396	-0.0367
14	-0.0603	-0.0959	-0.1971	-0.1364	-0.3401	-0.1758
15	0.0207	0.0683	-0.0441	-0.1133	-0.0739	-0.0611
16	0.1668	0.1583	0.0502	0.0938	0.0127	-0.066
17	0.2048	0.2837	0.0511	0.1504	0.032	-0.0601
18	0.1791	0.1227	0.0468	-0.0053	-0.0348	0.0181
19	0.055	0.0556	0.0486	0.0104	0.0173	0.0555
20	-0.0259	-0.0421	-0.1763	-0.225	-0.1619	-0.1247

## Sheet: Fig2h
VirtualSubjID	a1control	a1depolarizing	a1hyperpolarizing	a2control	a2depolarizing	a2hyperpolarizing
1	11.2418	10.9206	10.5214	0.8285	0.5363	0.2613
2	20.5204	16.0994	31.9017	-0.3139	1.3613	-1.6775
3	13.7295	12.8265	14.2046	0.4962	1.1801	0.4569
4	15.1933	6.8038	11.6438	1.9614	1.1217	1.138
5	10.0372	8.1814	7.8309	0.3641	0.7534	0.2205
6	12.7473	6.9772	19.1744	-0.0806	0.4078	0.4776
7	9.7322	7.606	10.3834	0.9921	0.7548	0.0843
8	15.4811	25.5369	37.2617	0.5705	-0.2157	-0.3412
9	13.9115	8.6133	26.5784	0.8381	1.101	-0.436
10	12.9335	9.5099	14.3848	0.4118	0.1575	-0.091
11	23.9821	16.1278	16.1586	0.318	1.4996	0.5881
12	24.3696	25.739	16.5815	0.0154	0.6525	-0.5707
13	9.4306	12.4967	11.9663	-0.0301	0.9936	0.5782
14	11.9402	9.2387	14.1493	0.2752	0.6768	-0.2369
15	12.2393	8.1953	9.0245	0.7057	0.6261	-0.0284
16	12.5831	10.8879	14.7949	0.525	0.8313	1.1871
17	9.2851	9.6512	15.3633	0.2643	1.0138	0.9539
18	12.3588	9.7953	18.9545	1.2594	0.7754	0.5433
19	28.859	12.1015	13.2782	1.3836	0.4604	0.4005
20	11.7738	26.9907	20.274	0.6734	1.6491	-0.3032
