# Supplementary material for: Response repetition biases in human perceptual decisions are explained by activity decay in competitive attractor models
Source: eLife. 2016 Dec 22;5:e20047. doi: 10.7554/eLife.20047 (PMC5243027; doi:10.7554/eLife.20047)
Supplement: Figure 3—source data 1. — DOI: http://dx.doi.org/10.7554/eLife.20047.010 [file elife-20047-fig3-data1.xlsx]

## Sheet: Fig3c
VirtualSubjID	control	depolarizing	hyperpolarizing
1	1.5554	1.6947	1.2266
2	1.2119	1.2316	0.6423
3	0.987	2.0738	0.8015
4	2.6466	3.6122	2.4136
5	1.4939	2.047	1.485
6	0.1862	0.4715	0.1804
7	2.4718	2.7979	1.5727
8	0.0422	0.0291	-0.0077
9	2.0602	3.4917	1.5511
10	1.0779	1.7837	0.7879
11	2.376	2.9284	1.7034
12	0.565	0.7868	0.5565
13	1.3656	2.7373	0.8253
14	1.9714	2.3305	1.3937
15	1.633	1.6034	1.1903
16	1.4801	1.9742	0.984
17	1.3368	2.2612	1.3921
18	1.511	1.8315	0.9057
19	1.472	1.7933	1.4195
20	1.5643	2.0659	0.9702

## Sheet: Fig3d
VirtualSubjID	control	depolarizing	hyperpolarizing
1	-0.8736	-0.7206	-0.4697
2	-0.1505	-0.1209	-0.0885
3	-0.6529	-0.4118	-0.1376
4	-1.1151	-1.0828	-1.1348
5	-0.5107	-0.2913	-0.3097
6	0.119	-0.0181	-0.1092
7	-1.0896	-1.0065	-0.0356
8	-0.0061	0.0554	0.0445
9	-0.6081	-1.2623	-0.0012
10	-0.354	-0.527	-0.002
11	-0.8777	-1.3918	-0.7098
12	-0.1304	-0.1474	-0.0994
13	-0.561	-1.3015	-0.277
14	-0.8523	-0.4214	-0.394
15	-0.4771	-0.9956	-0.1767
16	-0.6418	-0.4843	-0.3746
17	-0.4872	-0.3624	0.2062
18	-0.306	-0.5828	-0.4156
19	-0.6152	-0.9624	-0.4564
20	-0.149	-1.2586	-0.4148
