# Supplementary material for: Response repetition biases in human perceptual decisions are explained by activity decay in competitive attractor models
Source: eLife. 2016 Dec 22;5:e20047. doi: 10.7554/eLife.20047 (PMC5243027; doi:10.7554/eLife.20047)
Supplement: Figure 4—source data 1. — DOI: http://dx.doi.org/10.7554/eLife.20047.012 [file elife-20047-fig4-data1.xlsx]

## Sheet: Fig4a
VirtualSubjID	L*1500	R*1500	L*2000	R*2000	L*2500	R*2500	L*3500	R*3500	L*5000	R*5000
1	0.2122	-0.0608	0.0998	-0.0055	-0.0239	-0.0047	0.1243	0.2412	-0.013	-0.0879
2	0.2106	-0.0682	0.1297	0.2027	-0.1091	-0.0859	0.0698	0.1011	-0.048	-0.0144
3	0.0139	-0.2309	0.1301	0.0865	-0.0516	-0.1051	0.1573	0.1103	-0.1243	-0.1202
4	0.164	-0.0439	-0.0152	-0.1989	-0.1371	-0.1848	-0.0692	-0.1641	0.2367	0.253
5	0.0084	-0.0731	0.0876	-0.0176	-0.0181	0.0615	-0.1301	-0.0582	0.1072	0.1801
6	0.0429	-0.2966	-0.0124	0.0373	0	-0.1281	0.0299	-0.0578	-0.1133	-0.0473
7	-0.032	-0.3437	0.1298	0.0236	0.0917	0.0663	0.0718	0	-0.06	0.011
8	-0.1132	-0.0941	-0.0148	-0.1217	0.0022	-0.0864	-0.0234	0.0457	-0.0067	0.0456
9	0.17	0.0378	-0.0855	-0.2175	-0.0233	0.0215	0.1165	0	-0.1032	-0.0264
10	-0.0333	0.0595	-0.0139	-0.0645	0.0083	-0.0098	0.0822	0.0639	0.2412	0.163
11	-0.0774	0.0135	-0.1388	-0.1297	0.0272	-0.0106	0.0363	0.0692	0.2022	0.0966
12	-0.0163	-0.1543	-0.0482	-0.0544	0.0218	-0.1387	-0.0218	0.049	0.1211	0.0033
13	0.1173	-0.0692	-0.0439	-0.0164	-0.2027	-0.1718	0.0371	0.1738	-0.113	-0.0602
14	0.0722	-0.1245	-0.0603	-0.1364	0.1462	0.1221	-0.0319	-0.062	-0.128	-0.1377
15	0.058	0.032	0.0207	-0.1133	-0.0797	-0.067	0.0614	0.0534	0.0158	0.032
16	0.0434	-0.4569	0.1668	0.0938	-0.0102	-0.0386	0.0142	0.0437	0.0437	0.0198
17	0.0484	-0.1826	0.2048	0.1504	0.1136	-0.059	0.0327	0.0947	-0.207	-0.0796
18	0.0327	-0.2488	0.1791	-0.0053	0.1422	0.1538	0.0621	-0.0577	0.0061	0.0503
19	0.2299	-0.1415	0.055	0.0104	0.1217	0.1573	0.0657	0.1239	0.1194	0.1257
20	0.1219	-0.0931	-0.0259	-0.225	-0.0729	-0.1358	0.0361	0.0059	-0.2881	-0.1854

## Sheet: Fig4b
VirtualSubjID	a1_1500	a2_1500	a1_2000	a2_2000	a1_2500	a2_2500	a1_3500	a2_3500	a1_5000	a2_5000
1	15.6512	1.7585	11.2418	0.8285	10.4977	0.1016	161.816	-2.3159	19.2018	1.0885
2	9.1273	1.286	20.5204	-0.3139	12.6604	-0.0615	12.9138	-0.1149	14.6732	-0.276
3	14.371	1.5777	13.7295	0.4962	12.8357	0.067	19.1355	0.3335	18.4789	-0.1317
4	7.7907	1.2147	15.1933	1.9614	10.4335	0.6754	10.5848	0.7441	9.0694	0.048
5	9.6171	1.0384	10.0372	0.3641	28.9899	-0.9778	12.1562	-0.266	11.6025	-0.1635
6	7.3146	1.1239	12.7473	-0.0806	18.5762	1.1753	24.2536	0.7003	15.7853	-0.8886
7	8.8561	1.7547	9.7322	0.9921	20.0925	-0.1336	42.5349	1.3454	13.9048	-0.559
8	8.8243	0.4659	15.4811	0.5705	6.9638	0.5658	11.9532	-0.2617	20.4088	-0.4139
9	23.2104	1.4491	13.9115	0.8381	12.4547	-0.1687	29.3432	0.6485	17.6993	-0.8868
10	23.6146	-0.5383	12.9335	0.4118	15.8431	0.0251	17.642	0.0993	30.9972	1.1283
11	19.049	-0.3795	23.9821	0.318	14.1106	0.1258	24.644	0.1343	9.377	0.5172
12	12.1626	0.8144	24.3696	0.0154	11.7398	0.7808	17.5439	-0.4034	20.9123	-0.0219
13	10.1978	0.898	9.4306	-0.0301	13.1716	-0.0174	15.4845	-0.7627	17.4133	-0.069
14	19.3853	1.9628	11.9402	0.2752	11.3441	-0.1204	16.9145	0.4012	22.3709	-0.6727
15	13.442	0.8724	12.2393	0.7057	6.8319	-0.0225	15.3395	0.1164	12.4091	-0.6352
16	11.3613	2.936	12.5831	0.525	10.8734	0.1492	10.6585	-0.0925	12.2508	-0.0423
17	14.2048	1.612	9.2851	0.2643	13.1136	0.6356	14.8269	-0.1125	11.3872	-0.223
18	14.0304	2.478	12.3588	1.2594	14.8598	0.1925	37.3411	0.7996	15.6124	-0.5821
19	10.4189	1.7632	28.859	1.3836	6.1514	-0.0189	12.0058	-0.1752	13.6986	-0.3389
20	8.1266	1.0568	11.7738	0.6734	137.978	-1.0277	12.9671	-0.1413	10.4872	-0.6756
