# Supplementary material for: Response repetition biases in human perceptual decisions are explained by activity decay in competitive attractor models
Source: eLife. 2016 Dec 22;5:e20047. doi: 10.7554/eLife.20047 (PMC5243027; doi:10.7554/eLife.20047)
Supplement: Figure 5—source data 1. — DOI: http://dx.doi.org/10.7554/eLife.20047.014 [file elife-20047-fig5-data1.xlsx]

## Sheet: Fig5b
VirtualSubjID	controlCoherence0.0320Accuracy	controlCoherence0.0640Accuracy	controlCoherence0.1280Accuracy	controlCoherence0.2560Accuracy	controlCoherence0.5120Accuracy	depolarizingCoherence0.0320Accuracy	depolarizingCoherence0.0640Accuracy	depolarizingCoherence0.1280Accuracy	depolarizingCoherence0.2560Accuracy	depolarizingCoherence0.5120Accuracy	hyperpolarizingCoherence0.0320Accuracy	hyperpolarizingCoherence0.0640Accuracy	hyperpolarizingCoherence0.1280Accuracy	hyperpolarizingCoherence0.2560Accuracy	hyperpolarizingCoherence0.5120Accuracy
1	0.55	0.65	0.7	1	1	0.7	0.8	0.75	0.95	1	0.75	0.65	0.85	1	1
2	0.55	0.7	1	1	1	0.65	0.75	0.8	1	1	0.55	0.45	0.85	1	1
3	0.7778	0.8235	0.85	0.9474	1	0.5	0.6	0.85	0.95	1	0.3333	0.8	1	1	1
4	0.7	0.65	0.95	1	1	0.65	0.7	0.75	1	1	0.65	0.75	0.8	1	1
5	0.6667	0.8	0.9	1	1	0.45	0.6	1	1	1	0.8571	0.8333	1	1	1
6	0.65	0.8	0.95	0.95	1	0.55	0.7	0.95	1	1	0.6111	0.8667	0.8125	1	1
7	0.5882	0.5556	0.9444	1	1	0.7	0.65	0.95	1	1	0.4	1	1	1	1
8	0.5	0.8	0.75	1	1	0.7	0.5	0.8	0.9	1	0.5	0.6	0.8	1	1
9	0.55	0.7	0.95	1	1	0.5	0.65	0.75	0.95	1	0.7	0.8	0.95	1	1
10	0.45	0.6	0.9	1	1	0.5	0.75	0.85	0.9	1	0.6875	0.7778	0.9474	1	1
11	0.65	0.75	0.75	0.95	1	0.45	0.8	0.7	0.95	0.9	0.85	0.55	0.75	0.9474	1
12	0.6471	0.6471	0.7647	1	1	0.65	0.75	0.9	1	1	0.6667	0.6	1	1	1
13	0.7	0.65	0.95	1	1	0.6	0.7	0.75	0.95	0.95	0.45	0.7	0.95	0.95	1
14	0.5789	0.8235	0.85	1	1	0.6	0.7	0.8	1	1	0.5714	0.875	0.9231	1	1
15	0.4737	0.8333	0.95	1	1	0.6	0.75	0.7	0.95	1	0.625	0.75	0.875	1	1
16	0.6	0.6	0.85	0.9474	1	0.55	0.65	0.95	1	1	0.5	0.9	1	1	1
17	0.8	0.65	0.85	1	1	0.5	0.75	0.85	1	1	0.55	0.7895	0.9	1	1
18	0.65	0.6	0.9	1	1	0.5	0.45	0.65	1	1	0.75	0.75	0.9	1	1
19	0.5	0.65	0.95	1	1	0.5	0.8	0.95	1	1	0.7895	0.6842	0.95	0.95	1
20	0.6316	0.6667	0.85	0.9474	1	0.5	0.75	0.85	1	1	0.8333	0.9167	0.9333	1	1

## Sheet: Fig5c
VirtualSubjID	controlCoherence0.0320RT	controlCoherence0.0640RT	controlCoherence0.1280RT	controlCoherence0.2560RT	controlCoherence0.5120RT	depolarizingCoherence0.0320RT	depolarizingCoherence0.0640RT	depolarizingCoherence0.1280RT	depolarizingCoherence0.2560RT	depolarizingCoherence0.5120RT	hyperpolarizingCoherence0.0320RT	hyperpolarizingCoherence0.0640RT	hyperpolarizingCoherence0.1280RT	hyperpolarizingCoherence0.2560RT	hyperpolarizingCoherence0.5120RT
1	575.8	599.45	566.275	538.875	469.45	485.875	492.475	488.5	438.875	404.475	703.1	695.075	657.95	657.75	548.975
2	682.725	631.575	643.025	591.7	522.475	535.425	592.15	563.4	519.65	452.925	793.9	790.575	772.35	688.525	587.025
3	835.833	817.5	786.875	780.632	591.725	745.475	713.325	644.85	621.475	517.725	915	924.5	913.062	822.118	671.7
4	615.9	609.5	583.7	570.275	501.75	530.15	497.4	518.45	496.1	420.2	726.625	738.7	703.225	668.35	556.65
5	820.472	778.175	778.925	706.375	563.225	653.35	649	656.975	597.15	503.2	921.786	871.417	884.833	798.567	698.2
6	748.85	699.225	696.65	636.1	564.425	607.075	582.425	586.825	520.55	464.65	835.5	821.433	788.531	733.525	623.05
7	845.882	842.028	832.917	753.75	601.8	699.55	703.425	697.475	609.4	504.125	948.5	876.5	929.4	879.75	728.475
8	602.35	615.725	588.15	550.65	485.6	459.9	454.45	488.1	431.15	416.45	714.175	716.55	697.8	632.3	533.5
9	631.425	590.85	582	514.6	474.7	509.85	518.1	516.1	472.875	415.35	706.475	712.225	659.225	620.625	553.65
10	735.85	711.4	686.8	640.575	540.4	618.2	634.7	589.2	556.8	488.65	820.344	855.722	844.553	763.225	614.125
11	613.25	625.775	604.475	579.7	506.825	422.9	447.075	466.7	449.8	383.675	753.425	752.125	745.875	668.632	549.3
12	866.353	794.5	832.294	713.947	580	676.35	671.3	660.25	642.7	527.05	938.25	937	890.286	850.409	729.85
13	609.525	584.775	564.25	544.525	459.55	517.65	442.525	478.275	420.775	370.175	691.15	708.85	665.1	623.4	545.125
14	800.711	769.559	743.675	706.225	568.625	635.95	651.125	610.025	565.45	489.35	909.286	928.625	888.077	797.944	674.275
15	784	786.778	755.15	692.3	578.525	656.8	672.4	635.85	565.775	502.75	893.25	880.625	889.375	848.147	652.125
16	768.55	773.8	716.775	693.632	557.525	642.95	604.35	624.325	590.25	501.825	896.667	874.25	909.462	803.206	690.075
17	664.3	639.875	631.775	557.45	499.425	552.325	543.95	495.425	502.325	441	812.275	749.132	748.825	691.625	580.625
18	584.15	577.1	599.075	528.975	472.35	507.2	495.6	505.925	475.775	415.45	728.825	655.85	669.3	643.875	537.425
19	697.1	668.025	643.1	606.125	500	551.775	562.65	556.85	536.875	419.925	811.789	820.316	746.925	740.25	616.175
20	800.447	797.639	748.75	693.816	582.6	640.625	656.775	637.6	601.875	523.275	927.833	864	890.733	807.382	737.575

## Sheet: Fig5d
VirtualSubjID	depolarizingCoherence0.0320RTDiff	depolarizingCoherence0.0640RTDiff	depolarizingCoherence0.1280RTDiff	depolarizingCoherence0.2560RTDiff	depolarizingCoherence0.5120RTDiff	hyperpolarizingCoherence0.0320RTDiff	hyperpolarizingCoherence0.0640RTDiff	hyperpolarizingCoherence0.1280RTDiff	hyperpolarizingCoherence0.2560RTDiff	hyperpolarizingCoherence0.5120RTDiff
1	-89.925	-106.975	-77.775	-100	-64.975	127.3	95.625	91.675	118.875	79.525
2	-147.3	-39.425	-79.625	-72.05	-69.55	111.175	159	129.325	96.825	64.55
3	-90.3583	-104.175	-142.025	-159.157	-74	79.1667	107	126.188	41.4861	79.975
4	-85.75	-112.1	-65.25	-74.175	-81.55	110.725	129.2	119.525	98.075	54.9
5	-167.122	-129.175	-121.95	-109.225	-60.025	101.314	93.2417	105.908	92.1917	134.975
6	-141.775	-116.8	-109.825	-115.55	-99.775	86.65	122.208	91.8813	97.425	58.625
7	-146.332	-138.603	-135.442	-144.35	-97.675	102.618	34.4722	96.4833	126	126.675
8	-142.45	-161.275	-100.05	-119.5	-69.15	111.825	100.825	109.65	81.65	47.9
9	-121.575	-72.75	-65.9	-41.725	-59.35	75.05	121.375	77.225	106.025	78.95
10	-117.65	-76.7	-97.6	-83.775	-51.75	84.4937	144.322	157.753	122.65	73.725
11	-190.35	-178.7	-137.775	-129.9	-123.15	140.175	126.35	141.4	88.9316	42.475
12	-190.003	-123.2	-172.044	-71.2474	-52.95	71.8971	142.5	57.9916	136.462	149.85
13	-91.875	-142.25	-85.975	-123.75	-89.375	81.625	124.075	100.85	78.875	85.575
14	-164.761	-118.434	-133.65	-140.775	-79.275	108.575	159.066	144.402	91.7194	105.65
15	-127.2	-114.378	-119.3	-126.525	-75.775	109.25	93.8472	134.225	155.847	73.6
16	-125.6	-169.45	-92.45	-103.382	-55.7	128.117	100.45	192.686	109.574	132.55
17	-111.975	-95.925	-136.35	-55.125	-58.425	147.975	109.257	117.05	134.175	81.2
18	-76.95	-81.5	-93.15	-53.2	-56.9	144.675	78.75	70.225	114.9	65.075
19	-145.325	-105.375	-86.25	-69.25	-80.075	114.689	152.291	103.825	134.125	116.175
20	-159.822	-140.864	-111.15	-91.9408	-59.325	127.386	66.3611	141.983	113.567	154.975

## Sheet: Fig5e
VirtualSubjID	L*control	L*depolarizing	L*hyperpolarizing	R*control	R*depolarizing	R*hyperpolarizing
1	0.0389	-0.0201	0.0158	-0.0468	-0.0148	0.0105
2	-0.061	-0.1057	-0.0485	-0.0027	-0.0134	-0.0512
3	0.0147	-0.0329	0.2166	-0.0276	-0.0073	0.032
4	0.0563	0.1116	0.0819	0.0356	0.001	0.0707
5	0.0544	0.0232	-0.0076	0.0142	0.0195	0.2102
6	0.0244	0.0165	0.028	0.0352	-0.0085	0.0345
7	0.0087	-0.0516	-0.1065	-0.0113	-0.0318	-0.1023
8	-0.0272	-0.0311	0.0535	-0.0032	0.0062	0.0322
9	-0.066	-0.127	-0.0316	-0.0039	-0.0645	-0.0344
10	0.0288	-0.072	0.0177	0.0467	-0.0305	0.064
11	-0.075	-0.0286	-0.0985	-0.0992	-0.0955	-0.034
12	0.1477	0.0465	-0.0615	0.032	0.1245	0.064
13	-0.064	-0.0458	0.0137	-0.0488	-0.0172	-0.0365
14	-0.0448	0.0126	0	-0.0511	-0.016	-0.047
15	-0.0703	0.0192	0.0608	-0.0413	0.0911	0.0192
16	0.0112	0.0041	0.0004	0.0579	0.0374	0.0599
17	0.0476	0.0239	-0.0201	0.0029	0.0622	-0.0054
18	0.0003	0.0039	0.0102	0.0117	-0.0118	-0.0492
19	0.1068	0.0098	0.0034	0.0404	0.0586	-0.0674
20	-0.0611	-0.0079	-0.1003	-0.1241	-0.0125	0

## Sheet: Fig5f
VirtualSubjID	a1control	a1depolarizing	a1hyperpolarizing	a2control	a2depolarizing	a2hyperpolarizing
1	11.1526	14.2888	15.8133	0.343	0.001	0.1705
2	20.9334	20.4516	12.1512	-0.4939	-1.0144	0.0044
3	14.9773	11.4317	130.627	0.3873	-0.0639	3.765
4	24.5842	19.7502	20.8053	0.2669	0.7776	-0.0196
5	25.4601	17.3573	372.71	0.3637	-0.0555	-22.9997
6	19.4552	20.083	18.1966	-0.1586	0.3724	-0.1902
7	15.8439	21.8187	208.308	0.0809	-0.3332	-5.7005
8	13.3228	11.474	12.5812	-0.2461	-0.1076	0.0614
9	19.7418	12.2983	31.83	-0.4803	-0.3872	0.231
10	14.5179	11.0907	23.373	-0.1281	-0.3792	-0.2394
11	13.6295	9.8564	11.5608	0.2532	0.1279	-0.3848
12	20.0115	22.9677	272.074	0.7747	-0.5729	-19.4637
13	20.3366	11.7059	14.0943	-0.2742	-0.0207	0.4391
14	18.6887	14.0375	19.8146	-0.0814	0.2938	0.0384
15	21.4331	10.3114	16.8703	0.0089	-0.1502	0.0696
16	11.8543	17.0984	47.3268	-0.2951	-0.0943	-1.4072
17	17.0378	17.022	18.4938	0.5524	-0.1131	-0.1952
18	15.3158	9.1426	22.8122	-0.3251	0.0291	0.3751
19	17.382	20.3017	17.9873	0.2671	-0.0416	0.7121
20	14.9953	15.2786	42.6324	0.294	0.1369	-1.992
