# Supplementary material for: Response repetition biases in human perceptual decisions are explained by activity decay in competitive attractor models
Source: eLife. 2016 Dec 22;5:e20047. doi: 10.7554/eLife.20047 (PMC5243027; doi:10.7554/eLife.20047)
Supplement: Figure 6—source data 1. — DOI: http://dx.doi.org/10.7554/eLife.20047.016 [file elife-20047-fig6-data1.xlsx]

## Sheet: Fig4d-e
SubjID	ShamPreCathodeCoherence0.0320Accuracy	ShamPreCathodeCoherence0.0640Accuracy	ShamPreCathodeCoherence0.1280Accuracy	ShamPreCathodeCoherence0.2560Accuracy	ShamPreCathodeCoherence0.5120Accuracy	AnodeCoherence0.0320Accuracy	AnodeCoherence0.0640Accuracy	AnodeCoherence0.1280Accuracy	AnodeCoherence0.2560Accuracy	AnodeCoherence0.5120Accuracy	CathodeCoherence0.0320Accuracy	CathodeCoherence0.0640Accuracy	CathodeCoherence0.1280Accuracy	CathodeCoherence0.2560Accuracy	CathodeCoherence0.5120Accuracy	ShamPreAnodeCoherence0.0320Accuracy	ShamPreAnodeCoherence0.0640Accuracy	ShamPreAnodeCoherence0.1280Accuracy	ShamPreAnodeCoherence0.2560Accuracy	ShamPreAnodeCoherence0.5120Accuracy
1	0.64	0.62	0.66	0.94	0.9592	0.5532	0.766	0.7083	0.9348	1	0.4889	0.6279	0.7609	0.9592	1	0.5111	0.5417	0.8542	0.9375	1
2	0.4681	0.8367	0.8163	0.98	1	0.617	0.6122	0.7347	0.9796	1	0.6042	0.7292	0.9	1	1	0.4444	0.6279	0.84	0.96	1
3	0.5333	0.7447	0.9583	1	1	0.675	0.7778	0.9583	1	0.98	0.6136	0.8182	0.9	1	1	0.6364	0.7872	0.9565	1	1
4	0.6444	0.6735	0.8367	1	0.98	0.5238	0.5682	0.7708	0.9583	1	0.5435	0.5319	0.8261	0.98	1	0.4545	0.7143	0.9375	1	1
5	0.6444	0.6444	0.8085	0.9362	0.9565	0.4792	0.7021	0.7021	0.8913	1	0.5938	0.5	0.7037	0.8611	0.9714	0.5556	0.5957	0.8511	0.898	1
6	0.6809	0.551	0.5833	0.7143	0.94	0.6458	0.7083	0.5306	0.6531	0.9	0.4082	0.6	0.7083	0.7021	0.92	0.4898	0.6667	0.766	0.8958	0.9787
7	0.5217	0.6429	0.6429	0.8409	0.9574	0.5714	0.6739	0.7778	0.9565	1	0.5833	0.6327	0.7083	0.8542	0.9592	0.561	0.5946	0.8372	0.9545	0.9792
8	0.6591	0.5	0.8043	0.9592	1	0.5	0.6667	0.6905	0.9149	1	0.6364	0.7391	0.8261	1	1	0.4894	0.62	0.6667	0.88	1
9	0.617	0.6667	0.7907	0.8537	0.9362	0.5625	0.5306	0.6667	0.8958	1	0.5116	0.75	0.7333	0.8125	1	0.55	0.5349	0.7333	0.9545	1
10	0.55	0.7692	0.7632	1	1	0.5532	0.6596	0.8542	0.9375	1	0.6333	0.7073	0.9048	1	0.98	0.5208	0.5556	0.7	0.98	0.98
11	0.6585	0.7727	0.9792	1	0.9796	0.6087	0.8367	0.92	1	1	0.6957	0.75	0.96	1	1	0.5556	0.8	0.9333	0.9796	1
12	0.5333	0.6136	0.766	0.9111	1	0.6	0.7143	0.7674	0.9787	0.9796	0.7174	0.7447	0.8889	0.9583	1	0.4889	0.6667	0.7872	0.9149	1
13	0.5319	0.6383	0.9184	1	1	0.4694	0.7	0.62	0.8125	0.94	0.4348	0.64	0.7083	0.98	1	0.5319	0.6	0.7083	0.898	0.94
14	0.5435	0.6667	0.7609	0.9796	1	0.5	0.5745	0.7955	1	1	0.4146	0.6889	0.7872	1	1	0.6744	0.6744	0.7556	1	1
15	0.6364	0.7333	0.8936	0.98	1	0.5333	0.7111	0.8298	0.96	1	0.4043	0.4894	0.9149	0.96	1	0.5714	0.68	0.7708	0.9388	0.98
16	0.6458	0.6341	0.8444	0.98	1	0.5349	0.5417	0.8511	1	1	0.6667	0.7917	0.898	0.9796	1	0.5652	0.6744	0.8636	0.9592	1
17	0.6304	0.725	0.7619	0.8936	1	0.4889	0.6957	0.8261	0.9362	1	0.6512	0.7111	0.5417	0.92	0.98	0.5227	0.5714	0.7073	0.9091	1
18	0.525	0.7111	0.766	0.98	1	0.5102	0.5833	0.8	0.98	1	0.6	0.8043	0.8542	0.9592	1	0.5778	0.6458	0.5778	0.8776	1
19	0.5556	0.6889	0.75	0.8222	0.9574	0.5745	0.5455	0.6596	0.8298	0.9792	0.4419	0.6667	0.5676	0.7857	0.9783	0.5652	0.4878	0.675	0.7778	0.9375
20	0.5778	0.7111	0.7234	0.9583	1	0.381	0.7778	0.6977	1	1	0.6596	0.617	0.7609	0.9783	1	0.6087	0.7045	0.8043	0.9375	1
21	0.5106	0.4681	0.7917	0.9574	1	0.4091	0.6596	0.8958	0.9796	1	0.6444	0.7143	0.8723	0.9592	1	0.5778	0.8	0.9362	0.9796	1
22	0.5957	0.6341	0.7	0.9348	0.9783	0.5227	0.5532	0.7045	0.8696	0.9574	0.5745	0.5217	0.88	0.96	1	0.551	0.5111	0.6222	0.8667	0.9592
23	0.6818	0.6522	0.8605	0.9796	1	0.5682	0.6	0.9375	0.9592	1	0.6087	0.75	0.8293	0.9796	1	0.4872	0.5814	0.8723	0.96	0.9796
24	0.5106	0.5909	0.8	0.98	1	0.3636	0.8438	0.8889	0.9773	1	0.5	0.7826	0.8511	1	1	0.4706	0.6316	0.8837	0.9796	1

## Sheet: Fig4f-g
SubjID	ShamPreCathodeCoherence0.0320RT	ShamPreCathodeCoherence0.0640RT	ShamPreCathodeCoherence0.1280RT	ShamPreCathodeCoherence0.2560RT	ShamPreCathodeCoherence0.5120RT	AnodeCoherence0.0320RT	AnodeCoherence0.0640RT	AnodeCoherence0.1280RT	AnodeCoherence0.2560RT	AnodeCoherence0.5120RT	CathodeCoherence0.0320RT	CathodeCoherence0.0640RT	CathodeCoherence0.1280RT	CathodeCoherence0.2560RT	CathodeCoherence0.5120RT	ShamPreAnodeCoherence0.0320RT	ShamPreAnodeCoherence0.0640RT	ShamPreAnodeCoherence0.1280RT	ShamPreAnodeCoherence0.2560RT	ShamPreAnodeCoherence0.5120RT
1	687.416	692.772	706.098	623.368	527.253	544.76	555.17	572.292	546.304	517.67	753.822	781.154	733.117	690.867	598.908	695.844	726.956	655.638	579.51	532.732
2	721.613	709.561	648.386	574.07	486.11	628.981	630.99	600.471	551.253	518.52	775.729	764.735	671.436	625.272	494.932	594.198	602.391	579.63	546.334	482.271
3	645.167	611.949	551.102	486.202	463.704	834.758	776.471	715.248	583.074	488.092	720.98	714.843	630.662	544.498	488.698	837.077	809.821	729.541	626.153	552.088
4	525.782	535.567	508.214	471.167	437.868	493.786	499.861	458.635	424.919	422.894	625.459	592.808	595.126	551.592	465.412	614.895	555.224	554.379	470.271	428.49
5	567.904	570.776	550.719	508.075	474.43	480.919	456.145	468.047	460.472	445.064	616.569	637.194	584.27	554.544	536.6	515.887	522.73	489.257	494.78	467.341
6	588.192	608.153	552.465	582.467	548.144	559.515	548.504	600.626	549.692	562.306	593.402	607.204	594.513	604.413	554.852	585.206	616.883	563.904	584.427	519.302
7	680.43	696.512	691.367	657.2	656.685	606.648	637.035	591.011	597.685	582.755	655.233	622.455	620.627	620.642	561.92	748.827	724.341	695.742	693.264	644.158
8	439.916	424.061	422.611	398.231	385.596	417.689	420.821	406.802	408.368	385.812	532.245	520.839	501.839	465.19	425.166	418.919	415.478	446.044	400.982	379.108
9	617.921	608.918	587.884	590.232	543.249	510.735	537.384	509.027	508.894	482.706	588.312	559.327	605.356	541.865	533.456	603.962	557.028	552.671	535.95	501.335
10	710.55	663.769	673.91	656.817	606.802	515.747	517.306	499.198	491.533	467.662	731.18	697.656	721.343	692.93	631.312	540.375	526.487	514.304	487.452	459.138
11	762.776	766.548	682.548	683.94	647.243	723.465	711.104	669.802	604.848	583.832	767.237	703.335	671.916	619.82	575.29	785.607	742.72	727.833	637.492	621.404
12	598.507	593.45	568.155	568.222	539.576	621.888	590.745	612.302	562.943	535.933	685.741	673.496	646.544	626.831	597.93	657.922	631.393	626.672	579.885	532.034
13	487.906	465.319	463.767	421.27	400.112	398.743	381.358	382.682	352.156	346.154	510.328	504.286	487.448	451.332	421.008	393.417	394.648	389.921	381.896	359.534
14	820.957	794.781	799.122	720.478	616.7	796.285	802.783	770.795	677.834	640.442	810.812	836.242	816.755	741.863	609.74	821.928	829.916	828.909	730.761	635.05
15	562.566	567.307	558.145	500.15	488.802	507.682	538.204	502.381	460.67	453.435	589.298	547.368	552.302	519.268	489.69	562.061	528.57	536.327	490.486	443.75
16	776.031	763.563	773.542	645.27	679.542	663.667	627.127	581.866	562.704	517.77	739.706	711.688	686.767	658.606	598.528	730.502	715.049	691.566	642.667	544.106
17	569.983	567.715	537.35	552.511	507.116	536.68	546.209	549.811	533.543	514.69	569.172	589.56	578.219	541.862	499.172	593.955	612.726	553.929	516.02	488.581
18	513.745	491.982	492.823	480.18	455.454	530.024	559.333	520.022	515.314	477.51	580.622	558.204	527.848	519.522	465.89	559.673	546.242	517.993	517.755	469.681
19	793.018	742.747	745.352	744.229	710.864	806.011	767.802	783.843	787.919	736.652	853.9	833.747	814.519	812.333	788.467	834.624	830.161	815.263	798.807	762.146
20	596.596	568.609	549.651	523.758	502.658	640.745	627.736	649.435	608.836	564.614	672.821	664.821	666.552	624.696	538.835	671.593	676.529	655.783	622.421	568.316
21	677.357	669.47	653.962	633.587	573.171	602.686	607.4	591.144	552.692	544.184	683.94	687.806	659.587	607.755	563.184	635.893	634.415	611.717	553.467	529.258
22	496.038	458.963	471.798	446.037	424.974	602.723	615.428	585.316	576.954	541.262	529.753	493.511	488.944	440.47	422.276	567.398	535.258	575.378	502.204	479.02
23	577.834	542.096	545.042	509.673	493.012	597.993	617.978	567.929	530.029	500.258	528.567	534.642	510.924	490.671	458.265	579.408	565.049	551.311	514.086	476.167
24	554.266	593.718	548.507	481.558	441.816	754.023	733.981	708.428	597.3	537.194	634.015	630.337	603.111	497.948	495.908	690.871	683.505	620.181	593.098	508.512

## Sheet: Fig4h
SubjID	AnodeCoherence0.0320RTDiff	AnodeCoherence0.0640RTDiff	AnodeCoherence0.1280RTDiff	AnodeCoherence0.2560RTDiff	AnodeCoherence0.5120RTDiff	CathodeCoherence0.0320RTDiff	CathodeCoherence0.0640RTDiff	CathodeCoherence0.1280RTDiff	CathodeCoherence0.2560RTDiff	CathodeCoherence0.5120RTDiff	ShamCoherence0.0320RTDiff	ShamCoherence0.0640RTDiff	ShamCoherence0.1280RTDiff	ShamCoherence0.2560RTDiff	ShamCoherence0.5120RTDiff
1	-151.085	-171.786	-83.3458	-33.2061	-15.062	66.4062	88.3815	27.0194	67.4993	71.6551	8.4284	34.1842	-50.4605	-43.8576	5.4789
2	34.7831	28.5991	20.8414	4.9191	36.2492	54.1164	55.1742	23.0503	51.202	8.8218	-127.415	-107.171	-68.7557	-27.736	-3.8394
3	-2.3198	-33.3502	-14.2934	-43.0792	-63.996	75.8129	102.894	79.5599	58.296	24.994	191.911	197.872	178.439	139.951	88.384
4	-121.11	-55.3624	-95.7437	-45.3527	-5.596	99.6765	57.2412	86.9118	80.4247	27.544	89.1132	19.6565	46.1649	-0.8959	-9.378
5	-34.9679	-66.5851	-21.2106	-34.3079	-22.277	48.6643	66.4182	33.5512	46.47	62.1696	-52.0178	-48.0458	-61.4617	-13.2949	-7.0896
6	-25.6915	-68.3792	36.7223	-34.7352	43.0039	5.2106	-0.9491	42.0479	21.9454	6.708	-2.9854	8.7303	11.4397	1.9597	-28.8419
7	-142.179	-87.3058	-104.731	-95.5789	-61.4032	-25.1971	-74.0568	-70.7396	-36.5583	-94.7647	68.3964	27.8286	4.3752	36.0636	-12.5268
8	-1.2305	5.3428	-39.2414	7.3861	6.7041	92.3295	96.7778	79.2283	66.959	39.57	-20.9968	-8.5834	23.4329	2.7514	-6.4878
9	-93.2271	-19.6442	-43.644	-27.0562	-18.6289	-29.6096	-49.5907	17.4718	-48.3671	-9.7927	-13.9588	-51.8899	-35.2126	-54.2817	-41.9141
10	-24.6282	-9.1803	-15.1061	4.0813	8.524	20.63	33.8869	47.4323	36.1125	24.5098	-170.175	-137.283	-159.607	-169.365	-147.664
11	-62.1414	-31.6159	-58.0313	-32.6438	-37.5722	4.4613	-63.2123	-10.6319	-64.1196	-71.9529	22.8311	-23.8277	45.2854	-46.4482	-25.8387
12	-36.0347	-40.6481	-14.37	-16.9426	3.8987	87.2346	80.0457	78.3891	58.609	58.354	59.4156	37.9433	58.517	11.6629	-7.542
13	5.3258	-13.29	-7.2388	-29.7397	-13.38	22.4219	38.9669	23.6806	30.062	20.896	-94.4894	-70.6711	-73.8465	-39.3741	-40.578
14	-25.6431	-27.1333	-58.1134	-52.9272	5.392	-10.1443	41.461	17.6336	21.3857	-6.96	0.9714	35.135	29.7871	10.2837	18.35
15	-54.379	9.6344	-33.9462	-29.8157	9.6854	26.732	-19.9386	-5.8426	19.118	0.888	-0.5047	-38.7367	-21.8176	-9.6643	-45.052
16	-66.8347	-87.9218	-109.7	-79.9633	-26.336	-36.325	-51.8759	-86.7749	13.3361	-81.014	-45.5291	-48.5146	-81.9763	-2.6027	-135.436
17	-57.2745	-66.517	-4.1184	17.5221	26.1083	-0.8105	21.845	40.8687	-10.6486	-7.9443	23.9719	45.0107	16.5793	-36.4902	-18.5351
18	-29.6488	13.0917	2.0287	-2.4411	7.8288	66.877	66.2221	35.0245	39.3424	10.4356	45.9283	54.2594	25.1699	37.5751	14.2272
19	-28.6133	-62.3587	-31.4199	-10.8875	-25.4937	60.8822	91	69.1664	68.1044	77.6036	41.6061	87.4143	69.91	54.5778	51.282
20	-30.8482	-48.794	-6.3477	-13.5848	-3.702	76.2257	96.2124	116.901	100.937	36.1764	74.9979	107.921	106.132	98.6625	65.658
21	-33.207	-27.015	-20.5733	-0.7755	14.926	6.5826	18.3359	5.6247	-25.8321	-9.9874	-41.4641	-35.0552	-42.2455	-80.1199	-43.9134
22	35.3248	80.1699	9.9381	74.7499	62.2413	33.7149	34.5475	17.146	-5.567	-2.6979	71.3597	76.2944	103.58	56.1675	54.0465
23	18.5855	52.9289	16.6185	15.9426	24.0907	-49.2667	-7.454	-34.1175	-19.002	-34.7474	1.5736	22.9532	6.2688	4.4125	-16.8447
24	63.1521	50.476	88.2464	4.202	28.6815	79.7493	36.6188	54.604	16.39	54.0923	136.605	89.7871	71.6747	111.54	66.6962
