# Supplementary material for: Response repetition biases in human perceptual decisions are explained by activity decay in competitive attractor models
Source: eLife. 2016 Dec 22;5:e20047. doi: 10.7554/eLife.20047 (PMC5243027; doi:10.7554/eLife.20047)
Supplement: Figure 7—source data 1. — DOI: http://dx.doi.org/10.7554/eLife.20047.018 [file elife-20047-fig7-data1.xlsx]

## Sheet: Fig5a-b
SubjID	L*ShamPreCathode	L*Anode	L*Cathode	L*ShamPreAnode	R*ShamPreCathode	R*Anode	R*Cathode	R*ShamPreAnode
1	0.0563	-0.0152	0.0533	0.042	-0.1024	-0.1114	-0.0166	-0.0394
2	0.036	-0.0064	0.0215	0.0713	0.0587	-0.109	0.0554	-0.0293
3	-0.0293	-0.035	-0.062	-0.0226	-0.03	-0.0264	-0.0271	-0.0132
4	0.0901	0.1111	0.0508	0.0332	0.0041	0.0494	-0.0027	0.0406
5	0.0328	0.1363	0.0609	0.0583	0.0158	-0.027	0.0642	0.0279
6	-0.0417	-0.0415	-0.0379	-0.0744	-0.0581	-0.0258	0.0914	0.0395
7	0.1835	0.1165	0.2152	0.0501	-0.1225	-0.1	-0.0462	-0.085
8	0.0467	0.0641	0.0246	-0.0905	-0.0753	-0.1263	-0.0702	-0.1218
9	-0.1003	-0.1547	-0.1418	-0.1002	-0.0122	-0.169	-0.0449	-0.1092
10	-0.0202	-0.0825	-0.021	0.04	0.0338	-0.0811	0.0349	-0.0442
11	0.01	0.0443	0.0291	0.0005	0.0141	0.0278	-0.0007	0.0521
12	0.0406	-0.0082	0.0002	0.0622	-0.0493	-0.0503	-0.0453	-0.008
13	0.0418	0.2042	0.0458	0.1252	0.0184	0.0026	0.0158	0.0535
14	0.1313	0.114	0.086	0.0455	0.026	0.047	0.0498	-0.0359
15	0.0455	0.0556	0.0479	0.0913	0.0488	0.0352	0.0499	0.0389
16	-0.0138	0.0521	0.0124	0.0821	-0.0209	-0.0409	-0.0206	0.0004
17	0.0739	0.0525	0.073	0.0904	-0.0237	0.0352	-0.0321	-0.0488
18	0.0157	0.0468	0.0419	0.0097	-0.0496	-0.1043	-0.0482	-0.1191
19	0.0206	-0.0372	0.0069	-0.1224	0.0095	-0.0859	0.0394	0.0098
20	0.0426	0.0258	0.0718	0.0423	0.0323	-0.0513	-0.0137	-0.0465
21	0.076	-0.0069	0.0519	0.0345	-0.0294	-0.0645	-0.0017	-0.0392
22	-0.0336	0.0016	-0.025	0.0045	-0.1174	0.057	-0.0761	0.1316
23	0.0354	0.0469	0.01	0.0467	0.0324	0.0015	0.0514	0.0587
24	0.1098	0.0539	0.0164	0.0569	0.0728	-0.0262	0.0776	0.0476

## Sheet: Fig5c
VirtualSubjID	L*control	L*depolarizing	L*hyperpolarizing	R*control	R*depolarizing	R*hyperpolarizing
1	0.0998	0.1106	0.0736	-0.0055	-0.0044	0.0613
2	0.1297	0.2357	0.0763	0.2027	-0.0229	0.1621
3	0.1301	0.1639	0.0968	0.0865	-0.0336	0.034
4	-0.0152	-0.0475	0.0418	-0.1989	-0.3381	-0.1063
5	0.0876	0.2032	0.1035	-0.0176	0.1359	0.0639
6	-0.0124	-0.0227	0	0.0373	-0.0918	0.0244
7	0.1298	0.1699	0.0803	0.0236	0.0081	0.0954
8	-0.0148	-0.0244	0.0299	-0.1217	0.0055	0.0281
9	-0.0855	-0.1321	-0.2485	-0.2175	-0.2743	-0.197
10	-0.0139	-0.131	-0.0577	-0.0645	-0.1553	-0.0328
11	-0.1388	-0.0298	-0.1311	-0.1297	-0.1941	-0.2373
12	-0.0482	-0.0064	-0.0703	-0.0544	-0.0689	-0.0378
13	-0.0439	0.0949	-0.0281	-0.0164	-0.0396	-0.0367
14	-0.0603	-0.0959	-0.1971	-0.1364	-0.3401	-0.1758
15	0.0207	0.0683	-0.0441	-0.1133	-0.0739	-0.0611
16	0.1668	0.1583	0.0502	0.0938	0.0127	-0.066
17	0.2048	0.2837	0.0511	0.1504	0.032	-0.0601
18	0.1791	0.1227	0.0468	-0.0053	-0.0348	0.0181
19	0.055	0.0556	0.0486	0.0104	0.0173	0.0555
20	-0.0259	-0.0421	-0.1763	-0.225	-0.1619	-0.1247

## Sheet: Fig5d-e
SubjID	a1ShamPreCathode	a1Anode	a1Cathode	a1ShamPreAnode	a2ShamPreCathode	a2Anode	a2Cathode	a2ShamPreAnode
1	8.0001	12.2904	10.6256	11.1195	0.6169	0.5862	0.3439	0.4619
2	15.0813	13.2273	18.752	11.6635	-0.0494	0.744	-0.3698	0.512
3	20.9815	18.2729	21.791	23.0594	-0.1829	-0.0863	-0.3898	-0.2061
4	13.559	11.6406	12.1213	18.4009	0.5181	0.2942	0.3358	-0.0654
5	8.92	9.6763	6.8166	10.3223	0.0358	0.8736	0.0175	0.2421
6	4.488	3.7509	4.4976	8.687	0.0816	-0.0285	-0.3225	-0.4269
7	7.9685	12.9264	8.8705	11.5093	1.2146	1.2383	1.2635	0.7827
8	12.2073	10.7565	17.0585	9.0728	0.7798	0.8623	0.7828	0.2439
9	7.1499	13.4567	8.8852	11.9642	-0.42	0.3439	-0.4625	0.1006
10	13.6654	15.5301	14.5497	8.9415	-0.3697	0.2819	-0.2457	0.1779
11	18.9466	24.2666	24.2502	18.3025	-0.1448	0.1058	0.3452	-0.3169
12	9.775	10.9127	16.1979	10.1075	0.4109	0.3289	0.3364	0.3503
13	16.4618	6.3991	10.491	7.2734	0.2178	0.5916	0.1424	0.1403
14	16.722	15.2245	14.3163	13.1306	0.7887	0.4552	0.5245	0.4436
15	17.0093	13.0903	11.9093	10.9015	0.195	0.0508	0.084	0.1748
16	13.6334	13.2519	17.9488	14.0611	0.0614	0.4838	0.2784	0.4547
17	10.6806	11.8891	7.6649	9.1842	0.5634	0.1278	0.3019	0.5884
18	12.7183	13.7777	15.4796	7.9528	0.4022	0.9057	0.8473	0.4684
19	6.5442	6.4893	5.7044	5.21	0.1433	0.148	-0.0372	-0.3758
20	11.146	12.3564	12.111	11.7182	0.1411	0.4878	0.5311	0.5169
21	10.9739	13.816	15.1158	20.1659	0.6139	0.3062	0.3777	0.6896
22	8.9543	6.7577	12.9965	6.1563	0.3312	-0.252	0.3014	-0.2592
23	14.8669	14.7905	14.8602	10.922	0.0335	0.4231	-0.1464	0.1115
24	14.8799	17.9775	17.5465	14.2333	0.3623	0.9143	-0.5043	0.0895

## Sheet: Fig5f
VirtualSubjID	a1control	a1depolarizing	a1hyperpolarizing	a2control	a2depolarizing	a2hyperpolarizing
1	11.2418	10.9206	10.5214	0.8285	0.5363	0.2613
2	20.5204	16.0994	31.9017	-0.3139	1.3613	-1.6775
3	13.7295	12.8265	14.2046	0.4962	1.1801	0.4569
4	15.1933	6.8038	11.6438	1.9614	1.1217	1.138
5	10.0372	8.1814	7.8309	0.3641	0.7534	0.2205
6	12.7473	6.9772	19.1744	-0.0806	0.4078	0.4776
7	9.7322	7.606	10.3834	0.9921	0.7548	0.0843
8	15.4811	25.5369	37.2617	0.5705	-0.2157	-0.3412
9	13.9115	8.6133	26.5784	0.8381	1.101	-0.436
10	12.9335	9.5099	14.3848	0.4118	0.1575	-0.091
11	23.9821	16.1278	16.1586	0.318	1.4996	0.5881
12	24.3696	25.739	16.5815	0.0154	0.6525	-0.5707
13	9.4306	12.4967	11.9663	-0.0301	0.9936	0.5782
14	11.9402	9.2387	14.1493	0.2752	0.6768	-0.2369
15	12.2393	8.1953	9.0245	0.7057	0.6261	-0.0284
16	12.5831	10.8879	14.7949	0.525	0.8313	1.1871
17	9.2851	9.6512	15.3633	0.2643	1.0138	0.9539
18	12.3588	9.7953	18.9545	1.2594	0.7754	0.5433
19	28.859	12.1015	13.2782	1.3836	0.4604	0.4005
20	11.7738	26.9907	20.274	0.6734	1.6491	-0.3032
