# Supplementary material for: Response repetition biases in human perceptual decisions are explained by activity decay in competitive attractor models
Source: eLife. 2016 Dec 22;5:e20047. doi: 10.7554/eLife.20047 (PMC5243027; doi:10.7554/eLife.20047)
Supplement: Figure 8—source data 1. — DOI: http://dx.doi.org/10.7554/eLife.20047.020 [file elife-20047-fig8-data1.xlsx]

## Sheet: Fig8a
SubjID	L*1500	R*1500	L*5000	R*5000
1	-0.0014	-0.108	-0.0055	-0.1019
2	0.097	-0.1088	0.0084	-0.1019
3	0.1017	0.0209	0.1287	0.0557
4	-0.0827	0.0059	-0.0453	-0.0436
5	-0.0339	-0.012	-0.0626	0.0001
6	0.1414	-0.183	0.0473	-0.1707
7	0.08	-0.0303	0.0451	0.0366
8	0.0191	-0.106	-0.0708	-0.0566
9	-0.0717	-0.0725	-0.0297	-0.0952
10	0.1046	0.1546	0.0739	0.1023
11	0.0099	-0.1414	-0.0595	-0.0821
12	-0.0875	-0.0692	-0.0176	0.0791
13	-0.008	-0.0413	-0.0247	-0.0354
14	0.0877	-0.0286	-0.0046	-0.0226
15	0.1	0.0678	0.0495	0.1028
16	0.0292	0.0337	0.0643	-0.0004
17	0.0191	-0.0233	-0.0069	0.0323
18	0.0499	-0.0301	0.0665	0.0107
19	0.0416	0.0019	0.0192	-0.0289
20	-0.1378	-0.096	-0.092	-0.1007
21	-0.0851	-0.105	-0.0936	-0.0823
22	0.1562	-0.0641	0.1263	0.0548
23	-0.1901	-0.1188	-0.1236	-0.1435

## Sheet: Fig8b
VirtualSubjID	L*1500	R*1500	L*5000	R*5000
1	0.2122	-0.0608	-0.013	-0.0879
2	0.2106	-0.0682	-0.048	-0.0144
3	0.0139	-0.2309	-0.1243	-0.1202
4	0.164	-0.0439	0.2367	0.253
5	0.0084	-0.0731	0.1072	0.1801
6	0.0429	-0.2966	-0.1133	-0.0473
7	-0.032	-0.3437	-0.06	0.011
8	-0.1132	-0.0941	-0.0067	0.0456
9	0.17	0.0378	-0.1032	-0.0264
10	-0.0333	0.0595	0.2412	0.163
11	-0.0774	0.0135	0.2022	0.0966
12	-0.0163	-0.1543	0.1211	0.0033
13	0.1173	-0.0692	-0.113	-0.0602
14	0.0722	-0.1245	-0.128	-0.1377
15	0.058	0.032	0.0158	0.032
16	0.0434	-0.4569	0.0437	0.0198
17	0.0484	-0.1826	-0.207	-0.0796
18	0.0327	-0.2488	0.0061	0.0503
19	0.2299	-0.1415	0.1194	0.1257
20	0.1219	-0.0931	-0.2881	-0.1854

## Sheet: Fig8c
SubjID	a1_1500	a2_1500	a1_5000	a2_5000
1	10.186	0.541	11.9756	0.5481
2	6.9229	0.6481	8.7571	0.3987
3	13.2087	0.5756	16.1534	0.7066
4	10.3251	-0.3179	12.3407	-0.0502
5	14.7496	-0.0936	11.0916	-0.3618
6	5.6252	0.9293	7.8136	0.7912
7	9.9618	0.4673	10.977	0.0751
8	15.7691	0.8796	21.4069	-0.0124
9	15.4621	-0.199	13.3603	0.2941
10	8.7524	-0.0749	7.5368	-0.1888
11	13.0216	0.9529	12.8883	0.1837
12	6.5649	-0.1317	8.8482	-0.4185
13	10.4705	0.2025	14.7026	0.0968
14	11.8397	0.6574	13.9781	0.1232
15	7.1879	0.1874	11.0101	-0.2578
16	15.8701	-0.0648	17.6356	0.5527
17	8.3848	0.1733	12.3238	-0.2052
18	10.8425	0.329	10.3717	0.1834
19	8.784	0.2534	14.5019	0.3757
20	10.9007	0.2137	14.1891	-0.1576
21	12.8398	0.3307	14.8265	0.1117
22	10.0024	1.0559	10.8923	0.3014
23	10.433	-0.1943	17.2521	0.461

## Sheet: Fig8d
VirtualSubjID	a1_1500	a2_1500	a1_5000	a2_5000
1	15.6512	1.7585	19.2018	1.0885
2	9.1273	1.286	14.6732	-0.276
3	14.371	1.5777	18.4789	-0.1317
4	7.7907	1.2147	9.0694	0.048
5	9.6171	1.0384	11.6025	-0.1635
6	7.3146	1.1239	15.7853	-0.8886
7	8.8561	1.7547	13.9048	-0.559
8	8.8243	0.4659	20.4088	-0.4139
9	23.2104	1.4491	17.6993	-0.8868
10	23.6146	-0.5383	30.9972	1.1283
11	19.049	-0.3795	9.377	0.5172
12	12.1626	0.8144	20.9123	-0.0219
13	10.1978	0.898	17.4133	-0.069
14	19.3853	1.9628	22.3709	-0.6727
15	13.442	0.8724	12.4091	-0.6352
16	11.3613	2.936	12.2508	-0.0423
17	14.2048	1.612	11.3872	-0.223
18	14.0304	2.478	15.6124	-0.5821
19	10.4189	1.7632	13.6986	-0.3389
20	8.1266	1.0568	10.4872	-0.6756
